# Supplementary material for: Proteomic Alterations in Multiple Myeloma: A Comprehensive Study Using Bone Marrow Interstitial Fluid and Serum Samples
Source: Front Oncol. 2021 Jan 29;10:566804. doi: 10.3389/fonc.2020.566804 (PMC7879980; doi:10.3389/fonc.2020.566804)
Supplement: Supplementary file 2 [file Table_1.xlsx]

## Sheet: Table S1_Sample details
Table S1: Details of clinical subjects used in the study.
S. No.	Criteria	No. of subjects
1	MM patients	64
a	Discovery phase	12
	Male patients	8
	Female patients	4
b	verification phase	16
	Male patients	10
	Female patients	6
c	validation phase	36
	Male patients	22
	Female patients	14
d	parameters for MM patients
	Serum creatinine (mg/dL)	2.4±0.86
	M protein (g/dL)	3.6±1.12
e	Age at surgery, mean (years)	63.95 (range 43-80)
	Preoperative Radiotherapy or chemotherapy	No
2	Healthy Controls	64
a	Discovery phase	12
	Male healthy controls	9
	Female healthy controls	3
b	Verification phase	16
	Male healthy controls	12
	Female healthy controls	4
c	validation phase	36
	Male patients	24
	Female patients	12
d	Age blood collection (years)	57.54 (range 36-64)
	Preoperative Radiotherapy or chemotherapy	No
3	Non-hematological malgnancies Controls	28
a	Discovery phase	12
	Male healthy controls	7
	Female healthy controls	5
b	Verification phase	16
	Male healthy controls	10
	Female healthy controls	6
d	Age blood collection (years)	56.2 (range 41-61)
	Preoperative Radiotherapy or chemotherapy	No

## Sheet: Table S2_BMIF_2D-DIGE_DEPs
Table S2: List of differentially regulated and non-redundant proteins identified in Multiple Myeloma vs. Controls BMIF through 2-D DIGE.
S. No.	Master No.	Uniprot ID	PROTEIN NAME	FOLD CHANGE
1	176	P36955	pigment epithelium derived F	4.66
2	258	P01042	kininogen	3.94
3	768	P04217	Alpha-1B-glycoprotein	3.28
4	653	P01857	Ig gamma-1 chain C region	2.49
5	1118	P0DJI8	Serum amyloid A protein	2.38
6	415	P04004	Vitronectin	2.25
7	798	P02760	AMBP protein	2.16
8	848	P01876	Ig alpha-1 chain C region	2.1
9	696	P01011	Alpha-1-antichymotrypsin	2.1
10	896	P01009	Alpha-1-antitrypsin	1.95
11	875	Q69EZ8	Prothrombin	1.95
12	858	P01008	anti thrombin-3	1.95
13	652	Q14624	inter alpha- trypsin IHC4	1.88
14	960	P25311	zinc-alpha-2-glycoprotein	1.83
15	1028	P00738	Haptoglobin	1.78
16	1034	P01591	Ig J chain	1.69
17	1132	P00747	Plasminogen	1.57
18	1083	P62820	Ras related protein Rab-1A	1.57
19	568	Q9UGI4	Complement component C9	1.57
20	991	P02751	Fibronectin	0.61
21	1296	P06396	Gelsolin	0.61
22	1156	P06727	apolipoprotein A-4	0.56
23	346	P02787	Serotransferrin	0.38
24	1176	P02765	Alpha-2-HS-glycoprotein	0.34
25	1284	P02750	Leucine-rich alpha-2-GP	0.34
26	1287	P02675	Fibrinogen beta chain	0.34
27	642	P01871	Ig mu chain C region	0.28
28	1210	P00414	Complement C3	0.25
29	815	P02774	Vitamin D binding protein	0.25
30	1289	P02768	Serum albumin	0.23
31	726	P02647	Apolipoprotein A-1	0.23

## Sheet: Table S3_serum_2D-DIGE_DEPs
Table S3: List of differentially regulated and non-redundant proteins identified in Multiple Myeloma vs. Healthy Controls serum through 2-D DIGE.
Sr. No.	Master. No.	Uniprot ID	Protein Name	FC in DIGE
1	1021	P36955	Pigment epithelium derived F	4.66
2	1268	P01591	Ig J chain	4.38
3	1228	P01834	Ig kappa chain C region	3.94
4	264	P00747	plasminogen	3.28
5	612	P01042	Kininogen 1	2.87
6	792	P0DOX5	Immuoglobulin gamma-1 heavy chain	2.49
7	619	P04217	Alpha-1B-glycoprotein	2.38
8	771	P00450	Ceruloplasmin	2.16
9	767	P01011	Alpha-1-antichymotrypsin	2.1
10	852	P01009	Alpha-1-antitrypsin	1.95
11	254	Q14624	Inter alpha- trypsin IHC4	1.88
12	1069	P25311	Zinc-alpha-2-glycoprotein	1.83
13	846	P01008	Antithrombin-III	1.81
14	1053	P01876	Ig alpha-1 chain C region	1.69
15	801	P00738	Haptoglobin	1.66
16	1190	P02760	AMBP protein	1.59
17	1198	P62820	Ras related protein Rab-1A	1.57
18	1144	P10909	Clustrin	1.52
19	536	P04004	Vitronectin	0.61
20	1071	P06727	Apolipoprotein A-IV	0.56
21	1294	P02743	Serum amyloid p component	0.46
22	1136	P05156	Complement factor 1	0.44
23	245	P00414	Complement C3	0.43
24	158	P02787	Serotransferrin	0.38
25	695	P02774	Vitamin D-binding protein	0.38
26	1036	P01871	Ig mu chain C region	0.28
27	640	P02768	Serum albumin	0.26
28	331	P02647	Apolipoprotein A1	0.25
29	920	P02765	Alpha-2-HS-glycoprotein	0.18

## Sheet: Table S4_BMIF_iTRAQ_DEPs
	Table S4: List of differentially regulated proteins identified in Multiple Myeloma vs. Controls BMIF through iTRAQ.
Sr. No.	Uniprot ID	Protein Name	FC in iTRAQ
1	Q9P218	Collagen alpha-1(XX) chain OS=Homo sapiens GN=COL20A1 PE=1 SV=4	10.7143
2	P04433	Ig kappa chain V-III region VG (Fragment) OS=Homo sapiens PE=1 SV=1	10.2255
3	P01834	Ig kappa chain C region OS=Homo sapiens GN=IGKC PE=1 SV=1	9.4868
4	P01871	Ig mu chain C region OS=Homo sapiens GN=IGHM PE=1 SV=3	6.64974
5	Q09666	Neuroblast differentiation-associated protein AHNAK OS=Homo sapiens GN=AHNAK PE=1 SV=2	6.52272
6	Q92820	Gamma-glutamyl hydrolase OS=Homo sapiens GN=GGH PE=1 SV=2	6.41367
7	Q8WU39	Marginal zone B- and B1-cell-specific protein OS=Homo sapiens GN=MZB1 PE=1 SV=1	5.92991
8	P01857	Ig gamma-1 chain C region OS=Homo sapiens GN=IGHG1 PE=1 SV=1	5.84051
9	P01591	Immunoglobulin J chain OS=Homo sapiens GN=IGJ PE=1 SV=4	5.70067
10	Q8NBS9	Thioredoxin domain-containing protein 5 OS=Homo sapiens GN=TXNDC5 PE=1 SV=2	5.22129
11	P02545	Prelamin-A/C OS=Homo sapiens GN=LMNA PE=1 SV=1	4.97577
12	P01009	Alpha-1-antitrypsin	4.23048
13	P25205	DNA replication licensing factor MCM3 OS=Homo sapiens GN=MCM3 PE=1 SV=3	3.94273
14	P00491	Purine nucleoside phosphorylase OS=Homo sapiens GN=PNP PE=1 SV=2	3.90345
15	O14818	Proteasome subunit alpha type-7 OS=Homo sapiens GN=PSMA7 PE=1 SV=1	3.67612
16	Q16822	Phosphoenolpyruvate carboxykinase [GTP], mitochondrial OS=Homo sapiens GN=PCK2 PE=1 SV=3	3.59826
17	P0CG05	Ig lambda-2 chain C regions OS=Homo sapiens GN=IGLC2 PE=1 SV=1	3.56873
18	P01767	Ig heavy chain V-III region BUT OS=Homo sapiens PE=1 SV=1	3.12566
19	O95336	6-phosphogluconolactonase OS=Homo sapiens GN=PGLS PE=1 SV=2	2.85874
20	P40121	Macrophage-capping protein OS=Homo sapiens GN=CAPG PE=1 SV=2	2.81826
21	P18136	Ig kappa chain V-III region HIC OS=Homo sapiens PE=2 SV=2	2.65299
22	P27348	14-3-3 protein theta OS=Homo sapiens GN=YWHAQ PE=1 SV=1	2.55341
23	P08311	Cathepsin G OS=Homo sapiens GN=CTSG PE=1 SV=2	2.54327
24	P00450	Ceruloplasmin	2.5168
25	P14854	Cytochrome c oxidase subunit 6B1 OS=Homo sapiens GN=COX6B1 PE=1 SV=2	2.49768
26	P08107	Heat shock 70 kDa protein 1A/1B OS=Homo sapiens GN=HSPA1A PE=1 SV=5	2.49455
27	Q13185	Chromobox protein homolog 3 OS=Homo sapiens GN=CBX3 PE=1 SV=4	2.44455
28	P25311	zinc-alpha-2-glycoprotein	2.38499
29	P01860	Ig gamma-3 chain C region OS=Homo sapiens GN=IGHG3 PE=1 SV=2	2.37416
30	Q86UX7	Fermitin family homolog 3 OS=Homo sapiens GN=FERMT3 PE=1 SV=1	2.37239
31	P16284	Platelet endothelial cell adhesion molecule OS=Homo sapiens GN=PECAM1 PE=1 SV=1	2.3604
32	P35606	Coatomer subunit beta' OS=Homo sapiens GN=COPB2 PE=1 SV=2	2.32328
33	A6NJ16	Putative V-set and immunoglobulin domain-containing-like protein IGHV4OR15-8 OS=Homo sapiens GN=IGHV4OR15-8 PE=5 SV=2	2.30745
34	P67936	Tropomyosin alpha-4 chain OS=Homo sapiens GN=TPM4 PE=1 SV=3	2.29424
35	P19338	Nucleolin OS=Homo sapiens GN=NCL PE=1 SV=3	2.29181
36	P14770	Platelet glycoprotein IX OS=Homo sapiens GN=GP9 PE=1 SV=3	2.27887
37	P61224	Ras-related protein Rap-1b OS=Homo sapiens GN=RAP1B PE=1 SV=1	2.26076
38	O75306	NADH dehydrogenase [ubiquinone] iron-sulfur protein 2, mitochondrial OS=Homo sapiens GN=NDUFS2 PE=1 SV=2	2.23172
39	P62258	14-3-3 protein epsilon OS=Homo sapiens GN=YWHAE PE=1 SV=1	2.19408
40	P11021	78 kDa glucose-regulated protein OS=Homo sapiens GN=HSPA5 PE=1 SV=2	2.1636
41	Q13217	DnaJ homolog subfamily C member 3 OS=Homo sapiens GN=DNAJC3 PE=1 SV=1	2.11807
42	P63220	40S ribosomal protein S21 OS=Homo sapiens GN=RPS21 PE=1 SV=1	2.07225
43	P08514	Integrin alpha-IIb OS=Homo sapiens GN=ITGA2B PE=1 SV=3	2.0559
44	P23284	Peptidyl-prolyl cis-trans isomerase B OS=Homo sapiens GN=PPIB PE=1 SV=2	2.05322
45	P13798	Acylamino-acid-releasing enzyme OS=Homo sapiens GN=APEH PE=1 SV=4	2.05063
46	Q13405	39S ribosomal protein L49, mitochondrial OS=Homo sapiens GN=MRPL49 PE=1 SV=1	2.04415
47	P01034	Cystatin-C OS=Homo sapiens GN=CST3 PE=1 SV=1	2.02038
48	O15173	Membrane-associated progesterone receptor component 2 OS=Homo sapiens GN=PGRMC2 PE=1 SV=1	2.00661
49	A6NMY6	Putative annexin A2-like protein OS=Homo sapiens GN=ANXA2P2 PE=5 SV=2	1.98444
50	P07203	Glutathione peroxidase 1 OS=Homo sapiens GN=GPX1 PE=1 SV=4	1.98053
51	P13224	Platelet glycoprotein Ib beta chain OS=Homo sapiens GN=GP1BB PE=1 SV=1	1.96174
52	Q9BTM1	Histone H2A.J OS=Homo sapiens GN=H2AFJ PE=1 SV=1	1.95778
53	P28676	Grancalcin OS=Homo sapiens GN=GCA PE=1 SV=2	1.95504
54	P13667	Protein disulfide-isomerase A4 OS=Homo sapiens GN=PDIA4 PE=1 SV=2	1.95258
55	P61018	Ras-related protein Rab-4B OS=Homo sapiens GN=RAB4B PE=1 SV=1	1.95226
56	P14618	Pyruvate kinase PKM OS=Homo sapiens GN=PKM PE=1 SV=4	1.93839
57	P02730	Band 3 anion transport protein OS=Homo sapiens GN=SLC4A1 PE=1 SV=3	1.93582
58	P11678	Eosinophil peroxidase OS=Homo sapiens GN=EPX PE=1 SV=2	1.928
59	P18206	Vinculin OS=Homo sapiens GN=VCL PE=1 SV=4	1.91484
60	Q12907	Vesicular integral-membrane protein VIP36 OS=Homo sapiens GN=LMAN2 PE=1 SV=1	1.902
61	P0DJI8	Serum amyloid A-1 protein OS=Homo sapiens GN=SAA1 PE=1 SV=1	1.89076
62	P06727	Apolipoprotein A-IV OS=Homo sapiens GN=APOA4 PE=1 SV=3	1.87721
63	Q8TDB8	Solute carrier family 2, facilitated glucose transporter member 14 OS=Homo sapiens GN=SLC2A14 PE=2 SV=1	1.8403
64	Q8IW93	Rho guanine nucleotide exchange factor 19 OS=Homo sapiens GN=ARHGEF19 PE=2 SV=1	1.83645
65	P07996	Thrombospondin-1 OS=Homo sapiens GN=THBS1 PE=1 SV=2	1.8233
66	P43304	Glycerol-3-phosphate dehydrogenase, mitochondrial OS=Homo sapiens GN=GPD2 PE=1 SV=3	1.82155
67	P14625	Endoplasmin OS=Homo sapiens GN=HSP90B1 PE=1 SV=1	1.80763
68	P55072	Transitional endoplasmic reticulum ATPase OS=Homo sapiens GN=VCP PE=1 SV=4	1.80138
69	P22792	Carboxypeptidase N subunit 2 OS=Homo sapiens GN=CPN2 PE=1 SV=3	1.7605
70	P62277	40S ribosomal protein S13 OS=Homo sapiens GN=RPS13 PE=1 SV=2	1.74195
71	P02792	Ferritin light chain OS=Homo sapiens GN=FTL PE=1 SV=2	1.74098
72	P11413	Glucose-6-phosphate 1-dehydrogenase OS=Homo sapiens GN=G6PD PE=1 SV=4	1.73626
73	Q07955	Serine/arginine-rich splicing factor 1 OS=Homo sapiens GN=SRSF1 PE=1 SV=2	1.63925
74	P18085	ADP-ribosylation factor 4 OS=Homo sapiens GN=ARF4 PE=1 SV=3	1.63387
75	P60660	Myosin light polypeptide 6 OS=Homo sapiens GN=MYL6 PE=1 SV=2	1.62045
76	P12259	Coagulation factor V OS=Homo sapiens GN=F5 PE=1 SV=4	1.60936
77	O75477	Erlin-1 OS=Homo sapiens GN=ERLIN1 PE=1 SV=1	1.59979
78	O75352	Mannose-P-dolichol utilization defect 1 protein OS=Homo sapiens GN=MPDU1 PE=1 SV=2	1.58595
79	P02042	Hemoglobin subunit delta OS=Homo sapiens GN=HBD PE=1 SV=2	1.58073
80	P03952	Plasma kallikrein OS=Homo sapiens GN=KLKB1 PE=1 SV=1	1.57879
81	P01880	Ig delta chain C region OS=Homo sapiens GN=IGHD PE=1 SV=2	1.57736
82	Q01518	Adenylyl cyclase-associated protein 1 OS=Homo sapiens GN=CAP1 PE=1 SV=5	1.56672
83	P51571	Translocon-associated protein subunit delta OS=Homo sapiens GN=SSR4 PE=1 SV=1	1.5614
84	P02753	Retinol-binding protein 4 OS=Homo sapiens GN=RBP4 PE=1 SV=3	1.55548
85	Q12913	Receptor-type tyrosine-protein phosphatase eta OS=Homo sapiens GN=PTPRJ PE=1 SV=3	1.55046
86	P06681	Complement C2 OS=Homo sapiens GN=C2 PE=1 SV=2	1.54166
87	P08758	Annexin A5 OS=Homo sapiens GN=ANXA5 PE=1 SV=2	1.53199
88	P40926	Malate dehydrogenase, mitochondrial OS=Homo sapiens GN=MDH2 PE=1 SV=3	1.53133
89	P27824	Calnexin OS=Homo sapiens GN=CANX PE=1 SV=2	1.52953
90	Q06033	Inter-alpha-trypsin inhibitor heavy chain H3 OS=Homo sapiens GN=ITIH3 PE=1 SV=2	1.51185
91	P00738	Haptoglobin OS=Homo sapiens GN=HP PE=1 SV=1	1.50505
92	P54727	UV excision repair protein RAD23 homolog B OS=Homo sapiens GN=RAD23B PE=1 SV=1	0.667714
93	P80748	Ig lambda chain V-III region LOI OS=Homo sapiens PE=1 SV=1	0.667333
94	P00751	Complement factor B OS=Homo sapiens GN=CFB PE=1 SV=2	0.665163
95	Q9NR28	Diablo homolog, mitochondrial OS=Homo sapiens GN=DIABLO PE=1 SV=1	0.656939
96	P05091	Aldehyde dehydrogenase, mitochondrial OS=Homo sapiens GN=ALDH2 PE=1 SV=2	0.65228
97	P62987	Ubiquitin-60S ribosomal protein L40 OS=Homo sapiens GN=UBA52 PE=1 SV=2	0.648442
98	Q5SSJ5	Heterochromatin protein 1-binding protein 3 OS=Homo sapiens GN=HP1BP3 PE=1 SV=1	0.647592
99	P62906	60S ribosomal protein L10a OS=Homo sapiens GN=RPL10A PE=1 SV=2	0.644795
100	Q13404	Ubiquitin-conjugating enzyme E2 variant 1 OS=Homo sapiens GN=UBE2V1 PE=1 SV=2	0.638257
101	P09651	Heterogeneous nuclear ribonucleoprotein A1 OS=Homo sapiens GN=HNRNPA1 PE=1 SV=5	0.632109
102	P11279	Lysosome-associated membrane glycoprotein 1 OS=Homo sapiens GN=LAMP1 PE=1 SV=3	0.624605
103	P02533	Keratin, type I cytoskeletal 14 OS=Homo sapiens GN=KRT14 PE=1 SV=4	0.617317
104	Q99536	Synaptic vesicle membrane protein VAT-1 homolog OS=Homo sapiens GN=VAT1 PE=1 SV=2	0.612193
105	P01024	Complement C3 OS=Homo sapiens GN=C3 PE=1 SV=2	0.602523
106	Q96QK1	Vacuolar protein sorting-associated protein 35 OS=Homo sapiens GN=VPS35 PE=1 SV=2	0.601118
107	Q8NHS3	REVERSED Major facilitator superfamily domain-containing protein 8 OS=Homo sapiens GN=MFSD8 PE=1 SV=1	0.600058
108	O15144	Actin-related protein 2/3 complex subunit 2 OS=Homo sapiens GN=ARPC2 PE=1 SV=1	0.597586
109	Q8NF91-7	Isoform 7 of Nesprin-1 OS=Homo sapiens GN=SYNE1	0.597503
110	P26583	High mobility group protein B2 OS=Homo sapiens GN=HMGB2 PE=1 SV=2	0.596641
111	P20700	Lamin-B1 OS=Homo sapiens GN=LMNB1 PE=1 SV=2	0.596434
112	Q92841	Probable ATP-dependent RNA helicase DDX17 OS=Homo sapiens GN=DDX17 PE=1 SV=2	0.593884
113	P13716	Delta-aminolevulinic acid dehydratase OS=Homo sapiens GN=ALAD PE=1 SV=1	0.588374
114	P49257	Protein ERGIC-53 OS=Homo sapiens GN=LMAN1 PE=1 SV=2	0.582211
115	P29973	REVERSED cGMP-gated cation channel alpha-1 OS=Homo sapiens GN=CNGA1 PE=1 SV=3	0.579638
116	Q8IVF2	Protein AHNAK2 OS=Homo sapiens GN=AHNAK2 PE=1 SV=2	0.577722
117	P62318	Small nuclear ribonucleoprotein Sm D3 OS=Homo sapiens GN=SNRPD3 PE=1 SV=1	0.571606
118	O43149	Zinc finger ZZ-type and EF-hand domain-containing protein 1 OS=Homo sapiens GN=ZZEF1 PE=1 SV=6	0.571329
119	P19404	NADH dehydrogenase [ubiquinone] flavoprotein 2, mitochondrial OS=Homo sapiens GN=NDUFV2 PE=1 SV=2	0.569164
120	P04839	Cytochrome b-245 heavy chain OS=Homo sapiens GN=CYBB PE=1 SV=2	0.564953
121	Q8WZ42-12	Isoform 12 of Titin OS=Homo sapiens GN=TTN	0.564435
122	P00441	Superoxide dismutase [Cu-Zn] OS=Homo sapiens GN=SOD1 PE=1 SV=2	0.561445
123	P54709	Sodium/potassium-transporting ATPase subunit beta-3 OS=Homo sapiens GN=ATP1B3 PE=1 SV=1	0.555331
124	P05452	Tetranectin OS=Homo sapiens GN=CLEC3B PE=1 SV=3	0.548453
125	P00915	Carbonic anhydrase 1 OS=Homo sapiens GN=CA1 PE=1 SV=2	0.547495
126	B2RPK0	Putative high mobility group protein B1-like 1 OS=Homo sapiens GN=HMGB1P1 PE=5 SV=1	0.53337
127	P60709	Actin, cytoplasmic 1 OS=Homo sapiens GN=ACTB PE=1 SV=1	0.528951
128	P02768	Serum albumin OS=Homo sapiens GN=ALB PE=1 SV=2	0.524736
129	P02746	Complement C1q subcomponent subunit B OS=Homo sapiens GN=C1QB PE=1 SV=3	0.523447
130	P49913	Cathelicidin antimicrobial peptide OS=Homo sapiens GN=CAMP PE=1 SV=1	0.522661
131	Q99653	Calcineurin B homologous protein 1 OS=Homo sapiens GN=CHP1 PE=1 SV=3	0.522335
132	P29401	Transketolase OS=Homo sapiens GN=TKT PE=1 SV=3	0.51564
133	O43617	Trafficking protein particle complex subunit 3 OS=Homo sapiens GN=TRAPPC3 PE=1 SV=1	0.499299
134	Q96DI7	U5 small nuclear ribonucleoprotein 40 kDa protein OS=Homo sapiens GN=SNRNP40 PE=1 SV=1	0.49717
135	P10599	Thioredoxin OS=Homo sapiens GN=TXN PE=1 SV=3	0.497139
136	P11586	C-1-tetrahydrofolate synthase, cytoplasmic OS=Homo sapiens GN=MTHFD1 PE=1 SV=3	0.49632
137	P26640	Valine--tRNA ligase OS=Homo sapiens GN=VARS PE=1 SV=4	0.492481
138	Q99497	Protein DJ-1 OS=Homo sapiens GN=PARK7 PE=1 SV=2	0.489768
139	Q9Y6N9-5	REVERSED Isoform 5 of Harmonin OS=Homo sapiens GN=USH1C	0.481297
140	O75368	SH3 domain-binding glutamic acid-rich-like protein OS=Homo sapiens GN=SH3BGRL PE=1 SV=1	0.477473
141	O15270	Serine palmitoyltransferase 2 OS=Homo sapiens GN=SPTLC2 PE=1 SV=1	0.477169
142	Q5T1B0	REVERSED Axonemal dynein light chain domain-containing protein 1 OS=Homo sapiens GN=AXDND1 PE=2 SV=1	0.476089
143	O75781	REVERSED Paralemmin-1 OS=Homo sapiens GN=PALM PE=1 SV=2	0.473949
144	P04083	Annexin A1 OS=Homo sapiens GN=ANXA1 PE=1 SV=2	0.470245
145	P20292	Arachidonate 5-lipoxygenase-activating protein OS=Homo sapiens GN=ALOX5AP PE=1 SV=2	0.46861
146	P61225	Ras-related protein Rap-2b OS=Homo sapiens GN=RAP2B PE=1 SV=1	0.452677
147	Q8IXM2	Chromatin complexes subunit BAP18 OS=Homo sapiens GN=BAP18 PE=1 SV=1	0.437096
148	P30043	Flavin reductase (NADPH) OS=Homo sapiens GN=BLVRB PE=1 SV=3	0.434784
149	Q9Y2J8	Protein-arginine deiminase type-2 OS=Homo sapiens GN=PADI2 PE=1 SV=2	0.434301
150	O43451	Maltase-glucoamylase, intestinal OS=Homo sapiens GN=MGAM PE=1 SV=5	0.429593
151	Q14697	Neutral alpha-glucosidase AB OS=Homo sapiens GN=GANAB PE=1 SV=3	0.419085
152	Q9BSJ8	Extended synaptotagmin-1 OS=Homo sapiens GN=ESYT1 PE=1 SV=1	0.414704
153	P32119	Peroxiredoxin-2 OS=Homo sapiens GN=PRDX2 PE=1 SV=5	0.410771
154	P52209	6-phosphogluconate dehydrogenase, decarboxylating OS=Homo sapiens GN=PGD PE=1 SV=3	0.401823
155	P00739	Haptoglobin-related protein OS=Homo sapiens GN=HPR PE=1 SV=2	0.400518
156	Q96PX8	SLIT and NTRK-like protein 1 OS=Homo sapiens GN=SLITRK1 PE=1 SV=2	0.390662
157	P15311	Ezrin OS=Homo sapiens GN=EZR PE=1 SV=4	0.379665
158	P02679	Fibrinogen gamma chain OS=Homo sapiens GN=FGG PE=1 SV=3	0.365002
159	Q13415	REVERSED Origin recognition complex subunit 1 OS=Homo sapiens GN=ORC1 PE=1 SV=2	0.364982
160	P02675	Fibrinogen beta chain OS=Homo sapiens GN=FGB PE=1 SV=2	0.359548
161	P02747	Complement C1q subcomponent subunit C OS=Homo sapiens GN=C1QC PE=1 SV=3	0.35733
162	P02671	Fibrinogen alpha chain OS=Homo sapiens GN=FGA PE=1 SV=2	0.353462
163	Q6XQN6	Nicotinate phosphoribosyltransferase OS=Homo sapiens GN=NAPRT1 PE=1 SV=2	0.353047
164	P02647	Apolipoprotein A-1	0.349089
165	P04040	Catalase OS=Homo sapiens GN=CAT PE=1 SV=3	0.338211
166	Q05519	Serine/arginine-rich splicing factor 11 OS=Homo sapiens GN=SRSF11 PE=1 SV=1	0.335702
167	P02655	Apolipoprotein C-II OS=Homo sapiens GN=APOC2 PE=1 SV=1	0.334977
168	P07237	Protein disulfide-isomerase OS=Homo sapiens GN=P4HB PE=1 SV=3	0.327224
169	P07437	Tubulin beta chain OS=Homo sapiens GN=TUBB PE=1 SV=2	0.327224
170	Q92930	Ras-related protein Rab-8B OS=Homo sapiens GN=RAB8B PE=1 SV=2	0.306839
171	Q12931	Heat shock protein 75 kDa, mitochondrial OS=Homo sapiens GN=TRAP1 PE=1 SV=3	0.298903
172	P40939	Trifunctional enzyme subunit alpha, mitochondrial OS=Homo sapiens GN=HADHA PE=1 SV=2	0.293032
173	Q9Y6N5	Sulfide:quinone oxidoreductase, mitochondrial OS=Homo sapiens GN=SQRDL PE=1 SV=1	0.280619
174	P14314	Glucosidase 2 subunit beta OS=Homo sapiens GN=PRKCSH PE=1 SV=2	0.277087
175	O15511	Actin-related protein 2/3 complex subunit 5 OS=Homo sapiens GN=ARPC5 PE=1 SV=3	0.247071
176	P02786	Transferrin receptor protein 1 OS=Homo sapiens GN=TFRC PE=1 SV=2	0.217056
177	P02647	Apolipoprotein A-1	0.216377
178	P06865	Beta-hexosaminidase subunit alpha OS=Homo sapiens GN=HEXA PE=1 SV=2	0.207575
179	P68032	Actin, alpha cardiac muscle 1 OS=Homo sapiens GN=ACTC1 PE=1 SV=1	0.198297
180	P39059	Collagen alpha-1(XV) chain OS=Homo sapiens GN=COL15A1 PE=1 SV=2	0.1967
181	P39656	Dolichyl-diphosphooligosaccharide--protein glycosyltransferase 48 kDa subunit OS=Homo sapiens GN=DDOST PE=1 SV=4	0.127901
182	P08123	Collagen alpha-2(I) chain OS=Homo sapiens GN=COL1A2 PE=1 SV=7	0.101925
183	P46940	Ras GTPase-activating-like protein IQGAP1 OS=Homo sapiens GN=IQGAP1 PE=1 SV=1	0.101

## Sheet: Table S5_serum_iTRAQ_DEPs
Table S5: List of differentially regulated proteins identified in Multiple Myeloma vs. Healthy Controls serum through iTRAQ.
Sr. No.	Uniprot ID	Protein Name	FC in iTRAQ
1	P02741	C-reactive protein	18.1947
2	O75962	Triple functional domain protein	15.4591
3	P01701	Protein IGLV1-40 (Fragment)	15.004
4	P01593	Ig kappa chain V-I region AG	10.2597
5	O95936	Eomesodermin homolog	8.8509
6	Q8N5C6	S1 RNA-binding domain-containing protein 1	7.2975
7	P01871	Ig mu chain C region	6.7698
8	Q9BTY7	Protein HGH1 homolog	6.6226
9	Q16363	Laminin subunit alpha-4	6.2948
10	O15050	TPR and ankyrin repeat-containing protein 1	6.014
11	P04433	Protein IGKV3-11	4.5297
12	Q92817	Envoplakin	3.7275
13	Q86SQ4	G-protein coupled receptor 126	3.3893
14	P01591	Immunoglobulin J chain	3.3041
15	P02656	Apolipoprotein C-III	2.7817
16	Q8IYF3	Testis-expressed sequence 11 protein	2.424
17	P00739	Haptoglobin-related protein	2.2453
18	P01824	Protein IGHV4-39 (Fragment)	2.1486
19	Q14624	ITIH4 protein	2.0116
20	Q6ZTR7	Protein FAM92B	1.9826
21	P0DJI8	Serum amyloid A-1 protein	1.9529
22	Q06033	Inter-alpha-trypsin inhibitor heavy chain H3	1.8826
23	P02750	Leucine-rich alpha-2-glycoprotein	1.8488
24	P0DJI9	Serum amyloid A-2 protein	1.8165
25	P00738	Haptoglobin	1.7626
26	O94955	Rho-related BTB domain-containing protein 3	1.7452
27	P61769	Beta-2-microglobulin	1.7329
28	Q09666	Neuroblast differentiation-associated protein AHNAK	1.6807
29	P02763	Alpha-1-acid glycoprotein 1	1.6311
30	P01011	Alpha-1-antichymotrypsin	1.5633
31	P02775	Platelet basic protein	0.6655
32	O75882	Attractin	0.6644
33	P55056	Protein APOC4-APOC2	0.6566
34	P04004	Vitronectin	0.6564
35	P04114	Apolipoprotein B-100	0.6384
36	Q8WXD9	Caskin-1	0.6258
37	Q9P2D7	Dynein heavy chain 1, axonemal	0.6064
38	P01023	Alpha-2-macroglobulin	0.6037
39	P19823	Inter-alpha-trypsin inhibitor heavy chain H2	0.5924
40	P01008	Antithrombin-III	0.5873
41	P22792	Carboxypeptidase N subunit 2	0.5856
42	Q14050	Collagen alpha-3(IX) chain	0.583
43	Q08357	Sodium-dependent phosphate transporter 2	0.5772
44	P00747	Plasminogen	0.5745
45	Q96JM4	Leucine-rich repeat and IQ domain-containing protein 1	0.5733
46	Q99569	Plakophilin-4	0.5657
47	Q08380	Galectin-3-binding protein	0.5605
48	P19827	Inter-alpha-trypsin inhibitor heavy chain H1	0.5587
49	P02749	Beta-2-glycoprotein 1	0.5583
50	P04264	Keratin, type II cytoskeletal 1	0.5458
51	P02654	Apolipoprotein C-I	0.5381
52	P05090	Apolipoprotein D (Fragment)	0.5372
53	P02647	Apolipoprotein A-I	0.5279
54	P05452	Tetranectin	0.5149
55	Q96PD5	N-acetylmuramoyl-L-alanine amidase	0.5118
56	P43251	Biotinidase	0.3834
57	Q9UPN3	Microtubule-actin cross-linking factor 1, isoforms 1/2/3/5	0.3776
58	P43652	Afamin	0.3761
59	P25391	Laminin subunit alpha-1	0.3565
60	P02765	Alpha-2-HS-glycoprotein	0.34
61	Q6Q759	Sperm-associated antigen 17	0.3064
62	Q8NCM8	Cytoplasmic dynein 2 heavy chain 1	0.3064
63	Q8NF91	Isoform 4 of Nesprin-1	0.3064
64	P29622	Kallistatin	0.2962
65	Q13563	Polycystin-2	0.2492
66	P06702	Protein S100-A9	0.2129
67	P60709	Actin, cytoplasmic 1	0.1463
68	P62328	Thymosin beta-4	0.0808

## Sheet: Table S6_BMIF_SWATH_DEPs
Table S6: List of differentially regulated proteins identified in Multiple Myeloma vs. Controls BMIF through SWATH.
Sr. No	Uniprot ID	Protein name	Fold Change
1	P01591	Immunoglobulin J chain	20.266
2	P01871	Ig mu chain C region	15.709
3	L5KHY0	Ig kappa chain V-III region VG Fragment	13.559
4	P01766	Ig heavy chain V-III region BRO	11.217
5	P04220	Ig mu heavy chain disease protein	10.62
6	P02775	Platelet basic protein	9.0411
7	P35542	Serum amyloid A-4 protein	7.5269
8	Q71U36	Tubulin alpha-1A chain	6.9576
9	Q04756	Hepatocyte growth factor activator	6.4518
10	Q13439	Golgin subfamily A member 4	6.1828
11	P33908	Mannosyl-oligosaccharide 1,2-alpha-mannosidase IA	5.9206
12	P01834	Ig kappa chain C region	4.9804
13	P01703	Ig lambda chain V-I region NEWM	4.5872
14	P08238	Heat shock protein HSP 90-beta	3.6404
15	P04207	Ig kappa chain V-III region CLL	3.6153
16	P02745	Complement C1q subcomponent subunit A	3.0761
17	O15523	ATP-dependent RNA helicase DDX3Y	2.968
18	P01042	kininogen	2.8247
19	P81605	Dermcidin	2.5872
20	P04208	Ig lambda chain V-I region WAH	2.5178
21	P55056	Apolipoprotein C-IV	2.4071
22	P01767	Ig heavy chain V-III region BUT	2.3403
23	P00747	Plasminogen	2.28891
24	P13797	Plastin-3	2.2365
25	P80419	Ig heavy chain V-III region GAR	2.1029
26	P02749	Beta-2-glycoprotein 1	2.0776
27	P01011	Alpha-1-antichymotrypsin	1.964
28	P00740	Coagulation factor IX	1.8908
29	P02763	Alpha-1-acid glycoprotein 1	1.7589
30	P23142	Fibulin-1	1.7458
31	Q9NZP8	Complement C1r subcomponent-like protein	1.7388
32	P02790	Hemopexin	1.6774
33	Q08380	Galectin-3-binding protein	1.6745
34	L9JM07	Ig kappa chain V-I region HK102 Fragment	1.6338
35	P04004	Vitronectin	1.6267
36	P02747	Complement C1q subcomponent subunit C	1.6201
37	P07360	Complement component C8 gamma chain	1.5771
38	P02743	Serum amyloid P-component	1.561
39	P00738	Haptoglobin	1.55021
40	P02750	Leucine-rich alpha-2-glycoprotein	1.5502
41	P00734	Prothrombin	1.5308
42	P10643	Complement component C7	0.66465
43	P01024	Complement C3	0.66368
44	Q6EMK4	Vasorin	0.65821
45	O95445	Apolipoprotein M	0.64363
46	P04275	von Willebrand factor	0.63836
47	P02774	Vitamin D-binding protein	0.63831
48	P19827	Inter-alpha-trypsin inhibitor heavy chain H1	0.63049
49	P01880	Ig delta chain C region	0.62975
50	Q96KN2	Beta-Ala-His dipeptidase	0.61257
51	Q92954	Proteoglycan 4	0.61074
52	P00742	Coagulation factor X	0.58878
53	P02766	Transthyretin	0.58814
54	P04070	Vitamin K-dependent protein C	0.58716
55	P11597	Cholesteryl ester transfer protein	0.58469
56	P09871	Complement C1s subcomponent	0.57862
57	P35858	Insulin-like growth factor-binding protein complex acid labile subunit	0.57398
58	Q9BXR6	Complement factor H-related protein 5	0.56443
59	Q9UK55	Protein Z-dependent protease inhibitor	0.56231
60	P80748	Ig lambda chain V-III region LOI	0.53768
61	P55196	Afadin	0.52603
62	P04264	Keratin, type II cytoskeletal 1	0.5238
63	P02768	Serum albumin	0.51945
64	Q96PD5	N-acetylmuramoyl-L-alanine amidase	0.51523
65	P06396	Gelsolin	0.48488
66	P05452	Tetranectin	0.47064
67	P69905	Hemoglobin subunit alpha	0.4706
68	P01771	Ig heavy chain V-III region HIL	0.46306
69	P05160	Coagulation factor XIII B chain	0.45209
70	P01857	Ig gamma-1 chain C region	0.44648
71	P68871	Hemoglobin subunit beta	0.44272
72	P12259	Coagulation factor V	0.43764
73	P02787	Serotransferrin	0.42185
74	Q15485	Ficolin-2	0.41857
75	P22891	Vitamin K-dependent protein Z	0.4106
76	P01719	Ig lambda chain V-V region DEL	0.3969
77	P06396	Gelsolin	0.37959
78	P01860	Ig gamma-3 chain C region	0.36537
79	P07358	Complement component C8 beta chain	0.36176
80	P15814	Immunoglobulin lambda-like polypeptide 1	0.33446
81	P06733	Alpha-enolase	0.33072
82	P00450	Ceruloplasmin	0.32568
83	P20774	Mimecan	0.32492
84	P43251	Biotinidase	0.32224
85	P01876	Ig alpha-1 chain C region	0.32138
86	P63261	Actin, cytoplasmic 2	0.32092
87	P01877	Ig alpha-2 chain C region	0.318
88	P01717	Ig lambda chain V-IV region Hil	0.30233
89	P01861	Ig gamma-4 chain C region	0.29318
90	O14791	Apolipoprotein L1	0.27752
91	P01743	Ig heavy chain V-I region HG3	0.25088
92	P02649	Apolipoprotein E	0.24452
93	O00187	Mannan-binding lectin serine protease 2	0.2401
94	P06331	Ig heavy chain V-II region ARH-77	0.20529
95	P51884	Lumican	0.1863
96	P02786	Transferrin receptor protein 1	0.17384
97	P01714	Ig lambda chain V-III region SH	0.15938
98	Q16610	Extracellular matrix protein 1	0.15604
99	P07357	Complement component C8 alpha chain	0.15239
100	P03952	Plasma kallikrein	0.13624
101	P02741	C-reactive protein	0.13189
102	P04406	Glyceraldehyde-3-phosphate dehydrogenase	0.066758
103	P13671	Complement component C6	0.036731
104	P06576	ATP synthase subunit beta, mitochondrial	0.028034

## Sheet: Table S7_serum_SWATH_DEPs
	Table S7: List of differentially regulated proteins identified in Multiple Myeloma vs. Healthy Controls serum through SWATH.
Sr. No	Uniprot ID	Protein name	Fold Change
1	P0DJI8	Serum amyloid A-1 protein	8.2593
2	B9A064	Immunoglobulin lambda-like polypeptide 5	4.8931
3	P04275	von Willebrand factor	3.2346
4	A0M8Q6	Ig lambda-7 chain C region	2.7481
5	P01859	Ig gamma-2 chain C region	2.6988
6	P02750	Leucine-rich alpha-2-glycoprotein	2.3075
7	P02763	Alpha-1-acid glycoprotein 1	2.2765
8	P00738	Haptoglobin	2.2239
9	P06576	ATP synthase subunit beta, mitochondrial	2.0017
10	Q06033	Inter-alpha-trypsin inhibitor heavy chain H3	1.9747
11	P01011	Alpha-1-antichymotrypsin	1.9595
12	P03951	Coagulation factor XI	1.7492
13	P35542	Serum amyloid A-4 protein	1.6998
14	P22891	Vitamin K-dependent protein Z	1.686
15	P05155	Plasma protease C1 inhibitor	1.547
16	Q14520	Hyaluronan-binding protein 2	1.5295
17	O15172	Complement component C9	1.5193
18	P0C0L5	Complement C4-B	1.5031
19	Q04756	Hepatocyte growth factor activator	0.66556
20	Q16610	Extracellular matrix protein 1	0.66159
21	P06276	Cholinesterase	0.65946
22	P01008	Antithrombin-III	0.63767
23	P00748	Coagulation factor XII	0.62473
24	P27169	Serum paraoxonase/arylesterase 1	0.62447
25	P43652	Afamin	0.61384
26	P08185	Corticosteroid-binding globulin	0.61161
27	P02765	Alpha-2-HS-glycoprotein	0.59875
28	P01762	Ig heavy chain V-III region KOL	0.59539
29	P04196	Histidine-rich glycoprotein	0.57922
30	P43251	Biotinidase	0.57338
31	P23083	Ig heavy chain V-I region HG3	0.5674
32	P06396	Gelsolin	0.56297
33	P80108	Phosphatidylinositol-glycan-specific phospholipase D	0.56034
34	P29622	Kallistatin	0.54551
35	P80748	Ig lambda chain V-V region DEL	0.54361
36	P05452	Tetranectin	0.50743
37	P06331	Ig heavy chain V-II region ARH-77	0.48406
38	P14151	L-selectin	0.47558
39	P02652	Apolipoprotein A-II	0.45092
40	O43866	CD5 antigen-like	0.42354
41	P35858	Insulin-like growth factor-binding protein complex acid labile subunit	0.41896
42	P02768	Serum albumin	0.14518

## Sheet: Table S8_BMIF_Total_DEPS
Table S8: List of differentially regulated proteins identified in Multiple Myeloma vs. Controls BMIF.
Sr. No.	Master. No.	Uniprot ID	FC in DIGE	FC in iTRAQ	FC in SWATH
1	P00738	Haptoglobin	1.78	1.50505	1.55021
2	P01857	Ig gamma-1 chain C region	2.49	5.84051	0.44648
3	P01591	Ig J chain	1.69	5.70067	20.266
4	P01871	Ig mu chain C region	0.28	6.64974	15.709
5	P0DJI8	Serum amyloid A protein	2.38	1.89076
6	P06727	apolipoprotein A-4	0.56	1.87721
7	P01834	Ig kappa chain C region		9.4868	4.9804
8	P01767	Ig heavy chain V-III region		3.12566	2.3403
9	P00450	Ceruloplasmin		2.5168	2.32568
10	P01860	Ig gamma-3 chain C region		2.37416	0.36537
11	P12259	Coagulation factor V		1.60936	0.43764
12	P03952	Plasma kallikrein		1.57879	0.13624
13	P01880	Ig delta chain C region		1.57736	0.62975
14	P00747	Plasminogen	1.57		2.28891
15	P01876	Ig alpha-1 chain C region	2.1		0.32138
16	P04004	Vitronectin	2.25		1.6267
17	Q69EZ8	Prothrombin	1.95
18	P01009	Alpha-1-antitrypsin	1.95	4.23
19	P62820	Ras related protein Rab-1A	1.57
20	P01011	Alpha-1-antichymotrypsin	2.1		1.96
21	Q14624	inter alpha- trypsin IHC4	1.88
22	P25311	zinc-alpha-2-glycoprotein	1.83	2.38
23	P02760	AMBP protein	2.16
24	P01042	kininogen	3.94		2.82
25	P04217	Alpha-1B-glycoprotein	3.28
26	P01008	anti thrombin-3	1.95
27	Q9UGI4	Complement component C9	1.57
28	P36955	pigment epithelium derived F	4.66
29	Q9P218	Collagen alpha-1(XX) chain OS=Homo sapiens GN=COL20A1 PE=1 SV=4		10.7143
30	P04433	Ig kappa chain V-III region VG (Fragment) OS=Homo sapiens PE=1 SV=1		10.2255
31	Q09666	Neuroblast differentiation-associated protein AHNAK OS=Homo sapiens GN=AHNAK PE=1 SV=2		6.52272
32	Q92820	Gamma-glutamyl hydrolase OS=Homo sapiens GN=GGH PE=1 SV=2		6.41367
33	Q8WU39	Marginal zone B- and B1-cell-specific protein OS=Homo sapiens GN=MZB1 PE=1 SV=1		5.92991
34	Q8NBS9	Thioredoxin domain-containing protein 5 OS=Homo sapiens GN=TXNDC5 PE=1 SV=2		5.22129
35	P02545	Prelamin-A/C OS=Homo sapiens GN=LMNA PE=1 SV=1		4.97577
36	P25205	DNA replication licensing factor MCM3 OS=Homo sapiens GN=MCM3 PE=1 SV=3		3.94273
37	P00491	Purine nucleoside phosphorylase OS=Homo sapiens GN=PNP PE=1 SV=2		3.90345
38	O14818	Proteasome subunit alpha type-7 OS=Homo sapiens GN=PSMA7 PE=1 SV=1		3.67612
39	Q16822	Phosphoenolpyruvate carboxykinase [GTP], mitochondrial OS=Homo sapiens GN=PCK2 PE=1 SV=3		3.59826
40	P0CG05	Ig lambda-2 chain C regions OS=Homo sapiens GN=IGLC2 PE=1 SV=1		3.56873
41	O95336	6-phosphogluconolactonase OS=Homo sapiens GN=PGLS PE=1 SV=2		2.85874
42	P40121	Macrophage-capping protein OS=Homo sapiens GN=CAPG PE=1 SV=2		2.81826
43	P18136	Ig kappa chain V-III region HIC OS=Homo sapiens PE=2 SV=2		2.65299
44	P27348	14-3-3 protein theta OS=Homo sapiens GN=YWHAQ PE=1 SV=1		2.55341
45	P08311	Cathepsin G OS=Homo sapiens GN=CTSG PE=1 SV=2		2.54327
46	P14854	Cytochrome c oxidase subunit 6B1 OS=Homo sapiens GN=COX6B1 PE=1 SV=2		2.49768
47	P08107	Heat shock 70 kDa protein 1A/1B OS=Homo sapiens GN=HSPA1A PE=1 SV=5		2.49455
48	Q13185	Chromobox protein homolog 3 OS=Homo sapiens GN=CBX3 PE=1 SV=4		2.44455
49	Q86UX7	Fermitin family homolog 3 OS=Homo sapiens GN=FERMT3 PE=1 SV=1		2.37239
50	P16284	Platelet endothelial cell adhesion molecule OS=Homo sapiens GN=PECAM1 PE=1 SV=1		2.3604
51	P35606	Coatomer subunit beta' OS=Homo sapiens GN=COPB2 PE=1 SV=2		2.32328
52	A6NJ16	Putative V-set and immunoglobulin domain-containing-like protein IGHV4OR15-8 OS=Homo sapiens GN=IGHV4OR15-8 PE=5 SV=2		2.30745
53	P67936	Tropomyosin alpha-4 chain OS=Homo sapiens GN=TPM4 PE=1 SV=3		2.29424
54	P19338	Nucleolin OS=Homo sapiens GN=NCL PE=1 SV=3		2.29181
55	P14770	Platelet glycoprotein IX OS=Homo sapiens GN=GP9 PE=1 SV=3		2.27887
56	P61224	Ras-related protein Rap-1b OS=Homo sapiens GN=RAP1B PE=1 SV=1		2.26076
57	O75306	NADH dehydrogenase [ubiquinone] iron-sulfur protein 2, mitochondrial OS=Homo sapiens GN=NDUFS2 PE=1 SV=2		2.23172
58	P62258	14-3-3 protein epsilon OS=Homo sapiens GN=YWHAE PE=1 SV=1		2.19408
59	P11021	78 kDa glucose-regulated protein OS=Homo sapiens GN=HSPA5 PE=1 SV=2		2.1636
60	Q13217	DnaJ homolog subfamily C member 3 OS=Homo sapiens GN=DNAJC3 PE=1 SV=1		2.11807
61	P63220	40S ribosomal protein S21 OS=Homo sapiens GN=RPS21 PE=1 SV=1		2.07225
62	P08514	Integrin alpha-IIb OS=Homo sapiens GN=ITGA2B PE=1 SV=3		2.0559
63	P23284	Peptidyl-prolyl cis-trans isomerase B OS=Homo sapiens GN=PPIB PE=1 SV=2		2.05322
64	P13798	Acylamino-acid-releasing enzyme OS=Homo sapiens GN=APEH PE=1 SV=4		2.05063
65	Q13405	39S ribosomal protein L49, mitochondrial OS=Homo sapiens GN=MRPL49 PE=1 SV=1		2.04415
66	P01034	Cystatin-C OS=Homo sapiens GN=CST3 PE=1 SV=1		2.02038
67	O15173	Membrane-associated progesterone receptor component 2 OS=Homo sapiens GN=PGRMC2 PE=1 SV=1		2.00661
68	A6NMY6	Putative annexin A2-like protein OS=Homo sapiens GN=ANXA2P2 PE=5 SV=2		1.98444
69	P07203	Glutathione peroxidase 1 OS=Homo sapiens GN=GPX1 PE=1 SV=4		1.98053
70	P13224	Platelet glycoprotein Ib beta chain OS=Homo sapiens GN=GP1BB PE=1 SV=1		1.96174
71	Q9BTM1	Histone H2A.J OS=Homo sapiens GN=H2AFJ PE=1 SV=1		1.95778
72	P28676	Grancalcin OS=Homo sapiens GN=GCA PE=1 SV=2		1.95504
73	P13667	Protein disulfide-isomerase A4 OS=Homo sapiens GN=PDIA4 PE=1 SV=2		1.95258
74	P61018	Ras-related protein Rab-4B OS=Homo sapiens GN=RAB4B PE=1 SV=1		1.95226
75	P14618	Pyruvate kinase PKM OS=Homo sapiens GN=PKM PE=1 SV=4		1.93839
76	P02730	Band 3 anion transport protein OS=Homo sapiens GN=SLC4A1 PE=1 SV=3		1.93582
77	P11678	Eosinophil peroxidase OS=Homo sapiens GN=EPX PE=1 SV=2		1.928
78	P18206	Vinculin OS=Homo sapiens GN=VCL PE=1 SV=4		1.91484
79	Q12907	Vesicular integral-membrane protein VIP36 OS=Homo sapiens GN=LMAN2 PE=1 SV=1		1.902
80	Q8TDB8	Solute carrier family 2, facilitated glucose transporter member 14 OS=Homo sapiens GN=SLC2A14 PE=2 SV=1		1.8403
81	Q8IW93	Rho guanine nucleotide exchange factor 19 OS=Homo sapiens GN=ARHGEF19 PE=2 SV=1		1.83645
82	P07996	Thrombospondin-1 OS=Homo sapiens GN=THBS1 PE=1 SV=2		1.8233
83	P43304	Glycerol-3-phosphate dehydrogenase, mitochondrial OS=Homo sapiens GN=GPD2 PE=1 SV=3		1.82155
84	P14625	Endoplasmin OS=Homo sapiens GN=HSP90B1 PE=1 SV=1		1.80763
85	P55072	Transitional endoplasmic reticulum ATPase OS=Homo sapiens GN=VCP PE=1 SV=4		1.80138
86	P22792	Carboxypeptidase N subunit 2 OS=Homo sapiens GN=CPN2 PE=1 SV=3		1.7605
87	P62277	40S ribosomal protein S13 OS=Homo sapiens GN=RPS13 PE=1 SV=2		1.74195
88	P02792	Ferritin light chain OS=Homo sapiens GN=FTL PE=1 SV=2		1.74098
89	P11413	Glucose-6-phosphate 1-dehydrogenase OS=Homo sapiens GN=G6PD PE=1 SV=4		1.73626
90	Q07955	Serine/arginine-rich splicing factor 1 OS=Homo sapiens GN=SRSF1 PE=1 SV=2		1.63925
91	P18085	ADP-ribosylation factor 4 OS=Homo sapiens GN=ARF4 PE=1 SV=3		1.63387
92	P60660	Myosin light polypeptide 6 OS=Homo sapiens GN=MYL6 PE=1 SV=2		1.62045
93	O75477	Erlin-1 OS=Homo sapiens GN=ERLIN1 PE=1 SV=1		1.59979
94	O75352	Mannose-P-dolichol utilization defect 1 protein OS=Homo sapiens GN=MPDU1 PE=1 SV=2		1.58595
95	P02042	Hemoglobin subunit delta OS=Homo sapiens GN=HBD PE=1 SV=2		1.58073
96	Q01518	Adenylyl cyclase-associated protein 1 OS=Homo sapiens GN=CAP1 PE=1 SV=5		1.56672
97	P51571	Translocon-associated protein subunit delta OS=Homo sapiens GN=SSR4 PE=1 SV=1		1.5614
98	P02753	Retinol-binding protein 4 OS=Homo sapiens GN=RBP4 PE=1 SV=3		1.55548
99	Q12913	Receptor-type tyrosine-protein phosphatase eta OS=Homo sapiens GN=PTPRJ PE=1 SV=3		1.55046
100	P06681	Complement C2 OS=Homo sapiens GN=C2 PE=1 SV=2		1.54166
101	P08758	Annexin A5 OS=Homo sapiens GN=ANXA5 PE=1 SV=2		1.53199
102	P40926	Malate dehydrogenase, mitochondrial OS=Homo sapiens GN=MDH2 PE=1 SV=3		1.53133
103	P27824	Calnexin OS=Homo sapiens GN=CANX PE=1 SV=2		1.52953
104	Q06033	Inter-alpha-trypsin inhibitor heavy chain H3 OS=Homo sapiens GN=ITIH3 PE=1 SV=2		1.51185
105	L5KHY0	Ig kappa chain V-III region VG Fragment			13.559
106	P01766	Ig heavy chain V-III region BRO			11.217
107	P04220	Ig mu heavy chain disease protein			10.62
108	P02775	Platelet basic protein			9.0411
109	P35542	Serum amyloid A-4 protein			7.5269
110	Q71U36	Tubulin alpha-1A chain			6.9576
111	Q04756	Hepatocyte growth factor activator			6.4518
112	Q13439	Golgin subfamily A member 4			6.1828
113	P33908	Mannosyl-oligosaccharide 1,2-alpha-mannosidase IA			5.9206
114	P01703	Ig lambda chain V-I region NEWM			4.5872
115	P08238	Heat shock protein HSP 90-beta			3.6404
116	P04207	Ig kappa chain V-III region CLL			3.6153
117	P02745	Complement C1q subcomponent subunit A			3.0761
118	O15523	ATP-dependent RNA helicase DDX3Y			2.968
119	P81605	Dermcidin			2.5872
120	P04208	Ig lambda chain V-I region WAH			2.5178
121	P55056	Apolipoprotein C-IV			2.4071
122	P13797	Plastin-3			2.2365
123	P80419	Ig heavy chain V-III region GAR			2.1029
124	P02749	Beta-2-glycoprotein 1			2.0776
125	P00740	Coagulation factor IX			1.8908
126	P02763	Alpha-1-acid glycoprotein 1			1.7589
127	P23142	Fibulin-1			1.7458
128	Q9NZP8	Complement C1r subcomponent-like protein			1.7388
129	P02790	Hemopexin			1.6774
130	Q08380	Galectin-3-binding protein			1.6745
131	L9JM07	Ig kappa chain V-I region HK102 Fragment			1.6338
132	P07360	Complement component C8 gamma chain			1.5771
133	P00734	Prothrombin			1.5308
134	P02768	Serum albumin	0.23	0.524736	0.51945
135	P02675	Fibrinogen beta chain	0.34	0.359548
136	P80748	Ig lambda chain V-III region		0.667333	0.53768
137	P01024	Complement C3		0.602523	0.66368
138	P05452	Tetranectin		0.548453	0.47064
139	P02747	Complement C1q subcomponent subunit C		0.35733	1.6201
140	P02786	Transferrin receptor protein 1		0.217056	0.17384
141	P02774	Vitamin D binding protein	0.25		0.63831
142	P02750	Leucine-rich alpha-2-GP	0.34		1.5502
143	P00414	Complement C3	0.25
144	P02765	Alpha-2-HS-glycoprotein	0.34
145	P02787	Serotransferrin	0.38		0.42
146	P02751	Fibronectin	0.61
147	P02647	Apolipoprotein A-1	0.23	0.21
148	P06396	Gelsolin	0.61		0.48
149	P54727	UV excision repair protein RAD23 homolog B OS=Homo sapiens GN=RAD23B PE=1 SV=1		0.667714
150	P00751	Complement factor B OS=Homo sapiens GN=CFB PE=1 SV=2		0.665163
151	Q9NR28	Diablo homolog, mitochondrial OS=Homo sapiens GN=DIABLO PE=1 SV=1		0.656939
152	P05091	Aldehyde dehydrogenase, mitochondrial OS=Homo sapiens GN=ALDH2 PE=1 SV=2		0.65228
153	P62987	Ubiquitin-60S ribosomal protein L40 OS=Homo sapiens GN=UBA52 PE=1 SV=2		0.648442
154	Q5SSJ5	Heterochromatin protein 1-binding protein 3 OS=Homo sapiens GN=HP1BP3 PE=1 SV=1		0.647592
155	P62906	60S ribosomal protein L10a OS=Homo sapiens GN=RPL10A PE=1 SV=2		0.644795
156	Q13404	Ubiquitin-conjugating enzyme E2 variant 1 OS=Homo sapiens GN=UBE2V1 PE=1 SV=2		0.638257
157	P09651	Heterogeneous nuclear ribonucleoprotein A1 OS=Homo sapiens GN=HNRNPA1 PE=1 SV=5		0.632109
158	P11279	Lysosome-associated membrane glycoprotein 1 OS=Homo sapiens GN=LAMP1 PE=1 SV=3		0.624605
159	P02533	Keratin, type I cytoskeletal 14 OS=Homo sapiens GN=KRT14 PE=1 SV=4		0.617317
160	Q99536	Synaptic vesicle membrane protein VAT-1 homolog OS=Homo sapiens GN=VAT1 PE=1 SV=2		0.612193
161	Q96QK1	Vacuolar protein sorting-associated protein 35 OS=Homo sapiens GN=VPS35 PE=1 SV=2		0.601118
162	Q8NHS3	REVERSED Major facilitator superfamily domain-containing protein 8 OS=Homo sapiens GN=MFSD8 PE=1 SV=1		0.600058
163	O15144	Actin-related protein 2/3 complex subunit 2 OS=Homo sapiens GN=ARPC2 PE=1 SV=1		0.597586
164	Q8NF91-7	Isoform 7 of Nesprin-1 OS=Homo sapiens GN=SYNE1		0.597503
165	P26583	High mobility group protein B2 OS=Homo sapiens GN=HMGB2 PE=1 SV=2		0.596641
166	P20700	Lamin-B1 OS=Homo sapiens GN=LMNB1 PE=1 SV=2		0.596434
167	Q92841	Probable ATP-dependent RNA helicase DDX17 OS=Homo sapiens GN=DDX17 PE=1 SV=2		0.593884
168	P13716	Delta-aminolevulinic acid dehydratase OS=Homo sapiens GN=ALAD PE=1 SV=1		0.588374
169	P49257	Protein ERGIC-53 OS=Homo sapiens GN=LMAN1 PE=1 SV=2		0.582211
170	P29973	REVERSED cGMP-gated cation channel alpha-1 OS=Homo sapiens GN=CNGA1 PE=1 SV=3		0.579638
171	Q8IVF2	Protein AHNAK2 OS=Homo sapiens GN=AHNAK2 PE=1 SV=2		0.577722
172	P62318	Small nuclear ribonucleoprotein Sm D3 OS=Homo sapiens GN=SNRPD3 PE=1 SV=1		0.571606
173	O43149	Zinc finger ZZ-type and EF-hand domain-containing protein 1 OS=Homo sapiens GN=ZZEF1 PE=1 SV=6		0.571329
174	P19404	NADH dehydrogenase [ubiquinone] flavoprotein 2, mitochondrial OS=Homo sapiens GN=NDUFV2 PE=1 SV=2		0.569164
175	P04839	Cytochrome b-245 heavy chain OS=Homo sapiens GN=CYBB PE=1 SV=2		0.564953
176	Q8WZ42-12	Isoform 12 of Titin OS=Homo sapiens GN=TTN		0.564435
177	P00441	Superoxide dismutase [Cu-Zn] OS=Homo sapiens GN=SOD1 PE=1 SV=2		0.561445
178	P54709	Sodium/potassium-transporting ATPase subunit beta-3 OS=Homo sapiens GN=ATP1B3 PE=1 SV=1		0.555331
179	P00915	Carbonic anhydrase 1 OS=Homo sapiens GN=CA1 PE=1 SV=2		0.547495
180	B2RPK0	Putative high mobility group protein B1-like 1 OS=Homo sapiens GN=HMGB1P1 PE=5 SV=1		0.53337
181	P60709	Actin, cytoplasmic 1 OS=Homo sapiens GN=ACTB PE=1 SV=1		0.528951
182	P02746	Complement C1q subcomponent subunit B OS=Homo sapiens GN=C1QB PE=1 SV=3		0.523447
183	P49913	Cathelicidin antimicrobial peptide OS=Homo sapiens GN=CAMP PE=1 SV=1		0.522661
184	Q99653	Calcineurin B homologous protein 1 OS=Homo sapiens GN=CHP1 PE=1 SV=3		0.522335
185	P29401	Transketolase OS=Homo sapiens GN=TKT PE=1 SV=3		0.51564
186	O43617	Trafficking protein particle complex subunit 3 OS=Homo sapiens GN=TRAPPC3 PE=1 SV=1		0.499299
187	Q96DI7	U5 small nuclear ribonucleoprotein 40 kDa protein OS=Homo sapiens GN=SNRNP40 PE=1 SV=1		0.49717
188	P10599	Thioredoxin OS=Homo sapiens GN=TXN PE=1 SV=3		0.497139
189	P11586	C-1-tetrahydrofolate synthase, cytoplasmic OS=Homo sapiens GN=MTHFD1 PE=1 SV=3		0.49632
190	P26640	Valine--tRNA ligase OS=Homo sapiens GN=VARS PE=1 SV=4		0.492481
191	Q99497	Protein DJ-1 OS=Homo sapiens GN=PARK7 PE=1 SV=2		0.489768
192	Q9Y6N9-5	REVERSED Isoform 5 of Harmonin OS=Homo sapiens GN=USH1C		0.481297
193	O75368	SH3 domain-binding glutamic acid-rich-like protein OS=Homo sapiens GN=SH3BGRL PE=1 SV=1		0.477473
194	O15270	Serine palmitoyltransferase 2 OS=Homo sapiens GN=SPTLC2 PE=1 SV=1		0.477169
195	Q5T1B0	REVERSED Axonemal dynein light chain domain-containing protein 1 OS=Homo sapiens GN=AXDND1 PE=2 SV=1		0.476089
196	O75781	REVERSED Paralemmin-1 OS=Homo sapiens GN=PALM PE=1 SV=2		0.473949
197	P04083	Annexin A1 OS=Homo sapiens GN=ANXA1 PE=1 SV=2		0.470245
198	P20292	Arachidonate 5-lipoxygenase-activating protein OS=Homo sapiens GN=ALOX5AP PE=1 SV=2		0.46861
199	P61225	Ras-related protein Rap-2b OS=Homo sapiens GN=RAP2B PE=1 SV=1		0.452677
200	Q8IXM2	Chromatin complexes subunit BAP18 OS=Homo sapiens GN=BAP18 PE=1 SV=1		0.437096
201	P30043	Flavin reductase (NADPH) OS=Homo sapiens GN=BLVRB PE=1 SV=3		0.434784
202	Q9Y2J8	Protein-arginine deiminase type-2 OS=Homo sapiens GN=PADI2 PE=1 SV=2		0.434301
203	O43451	Maltase-glucoamylase, intestinal OS=Homo sapiens GN=MGAM PE=1 SV=5		0.429593
204	Q14697	Neutral alpha-glucosidase AB OS=Homo sapiens GN=GANAB PE=1 SV=3		0.419085
205	Q9BSJ8	Extended synaptotagmin-1 OS=Homo sapiens GN=ESYT1 PE=1 SV=1		0.414704
206	P32119	Peroxiredoxin-2 OS=Homo sapiens GN=PRDX2 PE=1 SV=5		0.410771
207	P52209	6-phosphogluconate dehydrogenase, decarboxylating OS=Homo sapiens GN=PGD PE=1 SV=3		0.401823
208	P00739	Haptoglobin-related protein OS=Homo sapiens GN=HPR PE=1 SV=2		0.400518
209	Q96PX8	SLIT and NTRK-like protein 1 OS=Homo sapiens GN=SLITRK1 PE=1 SV=2		0.390662
210	P15311	Ezrin OS=Homo sapiens GN=EZR PE=1 SV=4		0.379665
211	P02679	Fibrinogen gamma chain OS=Homo sapiens GN=FGG PE=1 SV=3		0.365002
212	Q13415	REVERSED Origin recognition complex subunit 1 OS=Homo sapiens GN=ORC1 PE=1 SV=2		0.364982
213	P02671	Fibrinogen alpha chain OS=Homo sapiens GN=FGA PE=1 SV=2		0.353462
214	Q6XQN6	Nicotinate phosphoribosyltransferase OS=Homo sapiens GN=NAPRT1 PE=1 SV=2		0.353047
215	P04040	Catalase OS=Homo sapiens GN=CAT PE=1 SV=3		0.338211
216	Q05519	Serine/arginine-rich splicing factor 11 OS=Homo sapiens GN=SRSF11 PE=1 SV=1		0.335702
217	P02655	Apolipoprotein C-II OS=Homo sapiens GN=APOC2 PE=1 SV=1		0.334977
218	P07237	Protein disulfide-isomerase OS=Homo sapiens GN=P4HB PE=1 SV=3		0.327224
219	P07437	Tubulin beta chain OS=Homo sapiens GN=TUBB PE=1 SV=2		0.327224
220	Q92930	Ras-related protein Rab-8B OS=Homo sapiens GN=RAB8B PE=1 SV=2		0.306839
221	Q12931	Heat shock protein 75 kDa, mitochondrial OS=Homo sapiens GN=TRAP1 PE=1 SV=3		0.298903
222	P40939	Trifunctional enzyme subunit alpha, mitochondrial OS=Homo sapiens GN=HADHA PE=1 SV=2		0.293032
223	Q9Y6N5	Sulfide:quinone oxidoreductase, mitochondrial OS=Homo sapiens GN=SQRDL PE=1 SV=1		0.280619
224	P14314	Glucosidase 2 subunit beta OS=Homo sapiens GN=PRKCSH PE=1 SV=2		0.277087
225	O15511	Actin-related protein 2/3 complex subunit 5 OS=Homo sapiens GN=ARPC5 PE=1 SV=3		0.247071
226	P06865	Beta-hexosaminidase subunit alpha OS=Homo sapiens GN=HEXA PE=1 SV=2		0.207575
227	P68032	Actin, alpha cardiac muscle 1 OS=Homo sapiens GN=ACTC1 PE=1 SV=1		0.198297
228	P39059	Collagen alpha-1(XV) chain OS=Homo sapiens GN=COL15A1 PE=1 SV=2		0.1967
229	P39656	Dolichyl-diphosphooligosaccharide--protein glycosyltransferase 48 kDa subunit OS=Homo sapiens GN=DDOST PE=1 SV=4		0.127901
230	P08123	Collagen alpha-2(I) chain OS=Homo sapiens GN=COL1A2 PE=1 SV=7		0.101925
231	P46940	Ras GTPase-activating-like protein IQGAP1 OS=Homo sapiens GN=IQGAP1 PE=1 SV=1		0.101
232	P02743	Serum amyloid P-component			0.561
233	P04264	Keratin, type II cytoskeletal 1			0.5238
234	P10643	Complement component C7			0.66465
235	Q6EMK4	Vasorin			0.65821
236	O95445	Apolipoprotein M			0.64363
237	P04275	von Willebrand factor			0.63836
238	P19827	Inter-alpha-trypsin inhibitor heavy chain H1			0.63049
239	Q96KN2	Beta-Ala-His dipeptidase			0.61257
240	Q92954	Proteoglycan 4			0.61074
241	P00742	Coagulation factor X			0.58878
242	P02766	Transthyretin			0.58814
243	P04070	Vitamin K-dependent protein C			0.58716
244	P11597	Cholesteryl ester transfer protein			0.58469
245	P09871	Complement C1s subcomponent			0.57862
246	P35858	Insulin-like growth factor-binding protein complex acid labile subunit			0.57398
247	Q9BXR6	Complement factor H-related protein 5			0.56443
248	Q9UK55	Protein Z-dependent protease inhibitor			0.56231
249	P55196	Afadin			0.52603
250	Q96PD5	N-acetylmuramoyl-L-alanine amidase			0.51523
251	P69905	Hemoglobin subunit alpha			0.4706
252	P01771	Ig heavy chain V-III region HIL			0.46306
253	P05160	Coagulation factor XIII B chain			0.45209
254	P68871	Hemoglobin subunit beta			0.44272
255	Q15485	Ficolin-2			0.41857
256	P22891	Vitamin K-dependent protein Z			0.4106
257	P01719	Ig lambda chain V-V region DEL			0.3969
258	P07358	Complement component C8 beta chain			0.36176
259	P15814	Immunoglobulin lambda-like polypeptide 1			0.33446
260	P06733	Alpha-enolase			0.33072
261	P20774	Mimecan			0.32492
262	P43251	Biotinidase			0.32224
263	P63261	Actin, cytoplasmic 2			0.32092
264	P01877	Ig alpha-2 chain C region			0.318
265	P01717	Ig lambda chain V-IV region Hil			0.30233
266	P01861	Ig gamma-4 chain C region			0.29318
267	O14791	Apolipoprotein L1			0.27752
268	P01743	Ig heavy chain V-I region HG3			0.25088
269	P02649	Apolipoprotein E			0.24452
270	O00187	Mannan-binding lectin serine protease 2			0.2401
271	P06331	Ig heavy chain V-II region ARH-77			0.20529
272	P51884	Lumican			0.1863
273	P01714	Ig lambda chain V-III region SH			0.15938
274	Q16610	Extracellular matrix protein 1			0.15604
275	P07357	Complement component C8 alpha chain			0.15239
276	P02741	C-reactive protein			0.13189
277	P04406	Glyceraldehyde-3-phosphate dehydrogenase			0.066758
278	P13671	Complement component C6			0.036731
279	P06576	ATP synthase subunit beta, mitochondrial			0.028034

## Sheet: Table S9_serum_Total DEPs
Table S9: Total list of differentially regulated proteins identified in Multiple Myeloma vs. Healthy Controls serum.
Sr. No.	Uniprot ID	Protein Name	FC in DIGE	FC in iTRAQ	FC in SWATH
1	P00450	Ceruloplasmin	2.16
2	P01834	Ig kappa chain C region	3.94
3	P01876	Ig alpha-1 chain C region	1.69
4	P00747	plasminogen	3.28	0.5745
5	P01009	Alpha-1-antitrypsin	1.95
6	P62820	Ras related protein Rab-1A	1.57
7	P01011	Alpha-1-antichymotrypsin	2.1	1.5633	1.95
8	Q14624	Inter alpha- trypsin IHC4	1.88		2.0116
9	P25311	Zinc-alpha-2-glycoprotein	1.83
10	P0DOX5	Ig gamma-1 chain C region	2.49
11	P02760	AMBP protein	1.59
12	P01042	Kininogen 1	2.87
13	P01591	Ig J chain	4.38	3.3041
14	P04217	Alpha-1B-glycoprotein	2.38
15	P01008	Anti thrombin-III	1.81	0.5873	0.63
16	P00738	Haptoglobin	1.66	1.7626	2.22
17	P36955	Pigment epithelium derived F	4.66
18	P10909	Clustrin	1.52
19	P02741	C-reactive protein		18.1947
20	O75962	Triple functional domain protein		15.4591
21	P01701	Protein IGLV1-40 (Fragment)		15.004
22	P01593	Ig kappa chain V-I region AG		10.2597
23	O95936	Eomesodermin homolog		8.8509
24	Q8N5C6	S1 RNA-binding domain-containing protein 1		7.2975
25	P01871	Ig mu chain C region	0.28	6.7698
26	Q9BTY7	Protein HGH1 homolog		6.6226
27	Q16363	Laminin subunit alpha-4		6.2948
28	O15050	TPR and ankyrin repeat-containing protein 1		6.014
29	P04433	Protein IGKV3-11		4.5297
30	Q92817	Envoplakin		3.7275
31	Q86SQ4	G-protein coupled receptor 126		3.3893
32	P02656	Apolipoprotein C-III		2.7817
33	Q8IYF3	Testis-expressed sequence 11 protein		2.424
34	P00739	Haptoglobin-related protein		2.2453
35	P01824	Protein IGHV4-39 (Fragment)		2.1486
36	Q6ZTR7	Protein FAM92B		1.9826
37	P0DJI8	Serum amyloid A-1 protein	0.38	1.9529	8.25
38	Q06033	Inter-alpha-trypsin inhibitor heavy chain H3		1.8826	1.97
39	P02750	Leucine-rich alpha-2-glycoprotein	0.34	1.8488	2.3
40	P0DJI9	Serum amyloid A-2 protein		1.8165
41	O94955	Rho-related BTB domain-containing protein 3		1.7452
42	P61769	Beta-2-microglobulin		1.7329
43	Q09666	Neuroblast differentiation-associated protein AHNAK		1.6807
44	P02763	Alpha-1-acid glycoprotein 1		1.6311	2.27
45	B9A064	Immunoglobulin lambda-like polypeptide 5			4.89
46	P04275	von Willebrand factor			3.23
47	A0M8Q6	Ig lambda-7 chain C region			2.74
48	P01859	Ig gamma-2 chain C region			2.69
49	P06576	ATP synthase subunit beta, mitochondrial			2
50	P03951	Coagulation factor XI			1.74
51	P35542	Serum amyloid A-4 protein			1.69
52	P22891	Vitamin K-dependent protein Z			1.68
53	P05155	Plasma protease C1 inhibitor			1.54
54	Q14520	Hyaluronan-binding protein 2			1.52
55	O15172	Complement component C9			1.51
56	P0C0L5	Complement C4-B			1.5
57	P00414	Complement C3	0.43
58	P02768	Serum albumin	0.26		0.14
59	P02765	Alpha-2-HS-glycoprotein	0.18		0.59
60	P02787	Serotransferrin	0.38
61	P02647	Apolipoprotein A1	0.25	0.53
62	P04004	Vitronectin	0.61	0.6564
63	P06727	Apolipoprotein A-IV	0.56
64	P02743	Serum amyloid p component	0.46
65	P05156	Complement factor 1	0.44
66	P02774	Vitamin D-binding protein	0.38
67	P02775	Platelet basic protein		0.6655
68	O75882	Isoform 3 of Attractin		0.6644
69	P55056	Protein APOC4-APOC2		0.6566
70	P04114	Apolipoprotein B-100		0.6384
71	Q8WXD9	Caskin-1		0.6258
72	Q9P2D7	Dynein heavy chain 1, axonemal		0.6064
73	P01023	Alpha-2-macroglobulin		0.6037
74	P19823	Inter-alpha-trypsin inhibitor heavy chain H2		0.5924
75	P22792	Carboxypeptidase N subunit 2		0.5856
76	Q14050	Collagen alpha-3(IX) chain		0.583
77	Q08357	Sodium-dependent phosphate transporter 2		0.5772
78	Q96JM4	Leucine-rich repeat and IQ domain-containing protein 1		0.5733
79	Q99569	Plakophilin-4		0.5657
80	Q08380	Galectin-3-binding protein		0.5605
81	P19827	Inter-alpha-trypsin inhibitor heavy chain H1		0.5587
82	P02749	Beta-2-glycoprotein 1		0.5583
83	P04264	Keratin, type II cytoskeletal 1		0.5458
84	P02654	Apolipoprotein C-I		0.5381
85	P05090	Apolipoprotein D (Fragment)		0.5372
86	P05452	Tetranectin		0.5149	0.5
87	Q96PD5	N-acetylmuramoyl-L-alanine amidase		0.5118
88	P43251	Biotinidase		0.3834	0.57
89	Q9UPN3	Microtubule-actin cross-linking factor 1, isoforms 1/2/3/5		0.3776
90	P43652	Afamin		0.3761	0.61
91	P25391	Laminin subunit alpha-1		0.3565
92	Q6Q759	Sperm-associated antigen 17		0.3064
93	Q8NCM8	Cytoplasmic dynein 2 heavy chain 1		0.3064
94	Q8NF91	Isoform 4 of Nesprin-1		0.3064
95	P29622	Kallistatin		0.2962	0.54
96	Q13563	Polycystin-2		0.2492
97	P06702	Protein S100-A9		0.2129
98	P60709	Actin, cytoplasmic 1		0.1463
99	P62328	Thymosin beta-4		0.0808
100	Q04756	Hepatocyte growth factor activator			0.66
101	Q16610	Extracellular matrix protein 1			0.66
102	P06276	Cholinesterase			0.65
103	P00748	Coagulation factor XII			0.62
104	P27169	Serum paraoxonase/arylesterase 1			0.62
105	P08185	Corticosteroid-binding globulin			0.61
106	P01762	Ig heavy chain V-III region KOL			0.59
107	P04196	Histidine-rich glycoprotein			0.57
108	P23083	Ig heavy chain V-I region HG3			0.56
109	P06396	Gelsolin			0.56
110	P80108	Phosphatidylinositol-glycan-specific phospholipase D			0.56
111	P80748	Ig lambda chain V-V region DEL			0.54
112	P06331	Ig heavy chain V-II region ARH-77			0.48
113	P14151	L-selectin			0.47
114	P02652	Apolipoprotein A-II			0.45
115	O43866	CD5 antigen-like			0.42
116	P35858	Insulin-like growth factor-binding protein complex acid labile subunit			0.41
